# Supplementary material for: Phthalate Exposure During the Prenatal and Lactational Period Increases the Susceptibility to Rheumatoid Arthritis in Mice
Source: Front Immunol. 2020 Apr 3;11:550. doi: 10.3389/fimmu.2020.00550 (PMC7145968; doi:10.3389/fimmu.2020.00550)
Supplement: Supplementary file 1 [file Table_1.XLSX]

## Sheet: ST 1
Supplementary Table 1. RNA-pools for ClariomTM D microarray
Organism	Mus musculus, strain DBA/1
Age	3 weeks
Tissue	Spleen
Pool	Mouse-ID	Gender	Exposure
1	1	male	Control
	2	male	Control
	19	male	Control
	20	male	Control
2	7	male	BBP
	12	male	BBP
	15	male	BBP
	16	male	BBP
3	3	female	Control
	4	female	Control
	5	female	Control
	6	female	Control
	21	female	Control
	22	female	Control
	23	female	Control
	24	female	Control
	25	female	Control
	26	female	Control
	27	female	Control
	28	female	Control
4	8	female	BBP
	9	female	BBP
	10	female	BBP
	11	female	BBP
	17	female	BBP
	18	female	BBP
