# Supplementary material for: Phthalate Exposure During the Prenatal and Lactational Period Increases the Susceptibility to Rheumatoid Arthritis in Mice
Source: Front Immunol. 2020 Apr 3;11:550. doi: 10.3389/fimmu.2020.00550 (PMC7145968; doi:10.3389/fimmu.2020.00550)
Supplement: Supplementary file 2 [file Table_2.XLSX]

## Sheet: ST 2
Supplementary Table 2. Sequences of RT-PCR primer
Gene	Forward primer	Reverse primer
Actb	GACGGCCAGGTCATCACTAT	CTTCTGCATCCTGTCAGCAA
Alox15	CAGGGATCGGAGTACACGTT	AGTTCCTCCTCCCTGTGGTT
Car1	AGTGCAGACTGGGGATATGG	TGGAAAGAATGTCCCACGTT
Ccl6	TACCCTGGCACTTCCTGAAC	GCGACGATCTTCTTTTTCCA
Cldn13	AGACCTTCAGGAGCCAACAA	CGCATCCAGAGTCCACTACA
Cpox	AGGATGCTGTCCATTTCCAC	GGGGAGTCAAGATCGTCAAA
Cxcl9	ACGGAGATCAAACCTGCCTA	GATTCAGGGTGCTTGTTGGT
Cxcr4	ACGGCTGTAGAGCGAGTGTT	CCGTCATGCTCCTTAGCTTC
Ddit4	GAGAGGGTTCGAAGGGACAG	GACGAGAAACGATCCCAGAG
Egr1	GAGCGAACAACCCTATGAGC	AGGCCACTGACTAGGCTGAA
Il7r	TGGCTCTGGGTAGAGCTTTC	GTGGCACCAGAAGGAGTGAT
Klf1	ATAGCCCATGAGGCAGAAGA	AAATCCTGCGTCTCCTCAGA
Nt5dc2	CATCATCAACACGGAGCAGT	GAATAGGGCCTTTGTGATGC
Pklr	TAGGAGCACCAGCATCATTG	GAATGTTGGCGATGGACTCT
Prg4	GCCACCTGCAACTGTGATTA	CTGCACAGCACTTGCCATAC
Rgs1	CATGCCAAGGTTGAACAAAA	TGGGATCATCGATCTCAGGT
Rgs16	CCTGCGAGGAGTTCAAGAAG	CCACATCGAAGCAACTGGTA
Rplp0	CAACCCAGCTCTGGAGAAAC	AATTTCAATGGTGCCTCTGG
Sik1	GGTGATCATGTCGGAGTTCA	CCTCCCGGTAGATCTTCTCC
Tnfaip3	AAGCTCGTGGCTCTGAAAAC	CAGTTCCGAGTGTCGTAGCA
