# Supplementary material for: Phthalate Exposure During the Prenatal and Lactational Period Increases the Susceptibility to Rheumatoid Arthritis in Mice
Source: Front Immunol. 2020 Apr 3;11:550. doi: 10.3389/fimmu.2020.00550 (PMC7145968; doi:10.3389/fimmu.2020.00550)
Supplement: Supplementary file 4 [file Table_4.XLSX]

## Sheet: ST 4
Supplementary Table 4. KEGG pathway mapping.
mmu01100 Metabolic pathways - Mus musculus (mouse) (10)
mmu:11687 Alox15; arachidonate 15-lipoxygenase
mmu:27053 Asns; asparagine synthetase
mmu:12346 Car1; carbonic anhydrase 1
mmu:12349 Car2; carbonic anhydrase 2
mmu:12859 Cox5b; cytochrome c oxidase subunit 5B
mmu:12892 Cpox; coproporphyrinogen oxidase
mmu:17992 Ndufa4; Ndufa4, mitochondrial complex associated
mmu:18102 Nme1; NME/NM23 nucleoside diphosphate kinase 1
mmu:18770 Pklr; pyruvate kinase liver and red blood cell
mmu:20135 Rrm2; ribonucleotide reductase M2
mmu04060 Cytokine-cytokine receptor interaction - Mus musculus (mouse) (5)
mmu:20305 Ccl6; chemokine (C-C motif) ligand 6
mmu:12771 Ccr3; chemokine (C-C motif) receptor 3
mmu:17329 Cxcl9; chemokine (C-X-C motif) ligand 9
mmu:12767 Cxcr4; chemokine (C-X-C motif) receptor 4
mmu:16197 Il7r; interleukin 7 receptor
mmu04062 Chemokine signaling pathway - Mus musculus (mouse) (4)
mmu:20305 Ccl6; chemokine (C-C motif) ligand 6
mmu:12771 Ccr3; chemokine (C-C motif) receptor 3
mmu:17329 Cxcl9; chemokine (C-X-C motif) ligand 9
mmu:12767 Cxcr4; chemokine (C-X-C motif) receptor 4
mmu04061 Viral protein interaction with cytokine and cytokine receptor - Mus musculus (mouse) (4)
mmu:20305 Ccl6; chemokine (C-C motif) ligand 6
mmu:12771 Ccr3; chemokine (C-C motif) receptor 3
mmu:17329 Cxcl9; chemokine (C-X-C motif) ligand 9
mmu:12767 Cxcr4; chemokine (C-X-C motif) receptor 4
mmu04110 Cell cycle - Mus musculus (mouse) (4)
mmu04932 Non-alcoholic fatty liver disease (NAFLD) - Mus musculus (mouse) (3)
mmu03030 DNA replication - Mus musculus (mouse) (3)
mmu00230 Purine metabolism - Mus musculus (mouse) (3)
mmu05012 Parkinson disease - Mus musculus (mouse) (2)
mmu04976 Bile secretion - Mus musculus (mouse) (2)
mmu04714 Thermogenesis - Mus musculus (mouse) (2)
